# Supplementary material for: Characterization of Chromosomal Breakpoints in 12 Cases with 8p Rearrangements Defines a Continuum of Fragility of the Region
Source: Int J Mol Sci. 2022 Mar 20;23(6):3347. doi: 10.3390/ijms23063347 (PMC8954119; doi:10.3390/ijms23063347)
Supplement: Supplementary file 1 [file ijms-23-03347-s001.zip]

Archive with 2 entries (2 files):
- Fig S1.pdf
- Fig S2 mod.pdf
